# Supplementary material for: Enhanced Photodetection Range from Visible to Shortwave Infrared Light by ReSe2/MoTe2 van der Waals Heterostructure
Source: Nanomaterials (Basel). 2022 Aug 3;12(15):2664. doi: 10.3390/nano12152664 (PMC9370303; doi:10.3390/nano12152664)
Supplement: Supplementary file 1 [file nanomaterials-12-02664-s001.zip]

Archive with 1 entries (1 files):
- nanomaterials-1780986-supplementary.pdf
